# Supplementary material for: Mango Fructokinases Inhibit Sugar Accumulation and Enhance Energy Metabolism in Transgenic Tomato
Source: Plants (Basel). 2025 Nov 19;14(22):3526. doi: 10.3390/plants14223526 (PMC12655981; doi:10.3390/plants14223526)
Supplement: Supplementary file 1 [file plants-14-03526-s001.zip]

Archive with 3 entries (3 files):
- Figures.pdf
- Table S1.pdf
- Table S2.XLSX
