# Supplementary material for: Mango Fructokinases Inhibit Sugar Accumulation and Enhance Energy Metabolism in Transgenic Tomato
Source: Plants (Basel). 2025 Nov 19;14(22):3526. doi: 10.3390/plants14223526 (PMC12655981; doi:10.3390/plants14223526)
Supplement: Supplementary file 1 [file plants-14-03526-s001.zip › Table S2.XLSX]

## Sheet: Sheet1
Table S2. Gene Information of Different Gene Modules
Module	Gene ID	WT-A	WT-B	WT-C	R-FRK2-A	R-FRK2-B	R-FRK2-C	T-FRK2-A	T-FRK2-B	T-FRK2-C	FRK1-A	FRK1-B	FRK1-C	KEGG	KEGG pathway
Blue	Solyc12g009400.2	45.1195	42.5895	43.3665	45.7862	75.3751	81.4858	46.2943	72.7656	44.4629	36.0376	94.7394	56.0104	K00161 pyruvate dehydrogenase E1 component subunit alpha [EC:1.2.4.1] | (RefSeq) pyruvate dehydrogenase E1 component subunit alpha-3, chloroplastic (A)	ko00010: Glycolysis / Gluconeogenesis; ko00020: Citrate cycle (TCA cycle); ko00620: Pyruvate metabolism; ko00785: Lipoic acid metabolism; ko01100: Metabolic pathways; ko01110: Biosynthesis of secondary metabolites; ko01200: Carbon metabolism; ko01210: 2-Oxocarboxylic acid metabolism
Blue	Solyc12g009410.2	76.7749	57.8015	67.9328	70.5743	109.126	124.903	76.2403	110.727	76.4639	64.82	136.375	89.9525	K00161 pyruvate dehydrogenase E1 component subunit alpha [EC:1.2.4.1] | (RefSeq) pyruvate dehydrogenase E1 component subunit alpha-3, chloroplastic (A)	ko00010: Glycolysis / Gluconeogenesis; ko00020: Citrate cycle (TCA cycle); ko00620: Pyruvate metabolism; ko00785: Lipoic acid metabolism; ko01100: Metabolic pathways; ko01110: Biosynthesis of secondary metabolites; ko01200: Carbon metabolism; ko01210: 2-Oxocarboxylic acid metabolism
Blue	Solyc04g008590.3	50.8589	34.0202	31.7782	49.7699	68.8407	65.7183	44.8524	69.9327	37.8898	36.707	85.7931	38.8748	K00162 pyruvate dehydrogenase E1 component subunit beta [EC:1.2.4.1] | (RefSeq) pyruvate dehydrogenase E1 component subunit beta-3, chloroplastic-like isoform X1 (A)	ko00010: Glycolysis / Gluconeogenesis; ko00020: Citrate cycle (TCA cycle); ko00620: Pyruvate metabolism; ko00785: Lipoic acid metabolism; ko01100: Metabolic pathways; ko01110: Biosynthesis of secondary metabolites; ko01200: Carbon metabolism; ko01210: 2-Oxocarboxylic acid metabolism
Blue	Solyc05g024230.2	1.07843	4.38943	1.36467	2.64037	5.42837	2.1459	5.92447	8.20717	7.77257	7.9027	22.1405	6.93813	K00850 6-phosphofructokinase 1 [EC:2.7.1.11] | (RefSeq) ATP-dependent 6-phosphofructokinase 6-like isoform X1 (A)	ko00010: Glycolysis / Gluconeogenesis; ko00030: Pentose phosphate pathway; ko00051: Fructose and mannose metabolism; ko00052: Galactose metabolism; ko01100: Metabolic pathways; ko01110: Biosynthesis of secondary metabolites; ko01200: Carbon metabolism; ko01230: Biosynthesis of amino acids; ko03018: RNA degradation
Blue	Solyc12g008510.2	1.4634	4.84023	3.52503	1.4303	7.0658	5.6318	2.6525	5.6158	8.8922	2.2469	9.0025	7.4616	K00844 hexokinase [EC:2.7.1.1] | (RefSeq) HXK3; hexokinase (A)	ko00010: Glycolysis / Gluconeogenesis; ko00051: Fructose and mannose metabolism; ko00052: Galactose metabolism; ko00500: Starch and sucrose metabolism; ko00520: Amino sugar and nucleotide sugar metabolism; ko01100: Metabolic pathways; ko01110: Biosynthesis of secondary metabolites; ko01200: Carbon metabolism; ko01250: Biosynthesis of nucleotide sugars
Blue	Solyc06g005490.3	67.0112	220.058	190.057	72.5143	197.462	209.449	75.8811	198.381	158.62	29.2755	109.576	99.6609	K01803 triosephosphate isomerase (TIM) [EC:5.3.1.1] | (RefSeq) triosephosphate isomerase, cytosolic (A)	ko00010: Glycolysis / Gluconeogenesis; ko00051: Fructose and mannose metabolism; ko00562: Inositol phosphate metabolism; ko00710: Carbon fixation by Calvin cycle; ko01100: Metabolic pathways; ko01110: Biosynthesis of secondary metabolites; ko01200: Carbon metabolism; ko01230: Biosynthesis of amino acids
Blue	Solyc01g098950.2	2.84073	12.1973	9.9176	3.99537	12.7666	11.5158	6.58877	12.2268	15.8633	7.51427	16.5974	14.0054	K00134 glyceraldehyde 3-phosphate dehydrogenase (phosphorylating) [EC:1.2.1.12] | (RefSeq) glyceraldehyde-3-phosphate dehydrogenase GAPC1, cytosolic-like (A)	ko00010: Glycolysis / Gluconeogenesis; ko00710: Carbon fixation by Calvin cycle; ko01100: Metabolic pathways; ko01110: Biosynthesis of secondary metabolites; ko01200: Carbon metabolism; ko01230: Biosynthesis of amino acids
Blue	Solyc04g055020.2	1.96663	12.8548	7.0736	5.6328	16.308	14.5855	6.45817	14.3277	14.4377	9.48797	18.3992	12.1402	K00235 succinate dehydrogenase (ubiquinone) iron-sulfur subunit [EC:1.3.5.1] | (RefSeq) succinate dehydrogenase [ubiquinone] iron-sulfur subunit 3, mitochondrial-like (A)	ko00020: Citrate cycle (TCA cycle); ko00190: Oxidative phosphorylation; ko01100: Metabolic pathways; ko01110: Biosynthesis of secondary metabolites; ko01200: Carbon metabolism
Blue	Solyc07g055840.3	4.4259	21.4718	13.1437	8.04677	23.7286	16.211	11.3398	22.6341	17.3174	10.4442	29.2244	17.6443	K01647 citrate synthase [EC:2.3.3.1] | (RefSeq) citrate synthase 3, peroxisomal-like (A)	ko00020: Citrate cycle (TCA cycle); ko00630: Glyoxylate and dicarboxylate metabolism; ko01100: Metabolic pathways; ko01110: Biosynthesis of secondary metabolites; ko01200: Carbon metabolism; ko01210: 2-Oxocarboxylic acid metabolism; ko01230: Biosynthesis of amino acids
Blue	Solyc01g010250.3	4.3584	37.4258	38.6246	6.04377	39.5679	40.5536	10.8282	45.8469	45.7662	10.7345	51.2782	53.424	K01057 6-phosphogluconolactonase [EC:3.1.1.31] | (RefSeq) probable 6-phosphogluconolactonase 2 (A)	ko00030: Pentose phosphate pathway; ko01100: Metabolic pathways; ko01110: Biosynthesis of secondary metabolites; ko01200: Carbon metabolism
Blue	Solyc03g083615.1	84.8647	656.128	721.118	153.197	625.845	633.963	192.139	707.433	590.443	166.621	568.358	515.083	K01051 pectinesterase [EC:3.1.1.11] | (RefSeq) PMEU1; pectinesterase/pectinesterase inhibitor U1 precursor (A)	ko00040: Pentose and glucuronate interconversions; ko01100: Metabolic pathways
Blue	Solyc10g080210.2	3.01773	3600.47	1707.02	33.0872	7800.45	10422	104.373	7847.03	5078.95	29.3336	4018.34	1202.58	K01184 polygalacturonase [EC:3.2.1.15] | (RefSeq) PG2; polygalacturonase-2 precursor (A)	ko00040: Pentose and glucuronate interconversions; ko01100: Metabolic pathways
Blue	Solyc03g111690.3	30.0187	2362.08	1772.31	66.2213	1976.89	2028.53	151.462	2189.26	1632.21	95.0075	2330.58	1597.49	K01728 pectate lyase [EC:4.2.2.2] | (RefSeq) PL; pectate lyase precursor (A)	ko00040: Pentose and glucuronate interconversions; ko01100: Metabolic pathways
Blue	Solyc05g046340.2	0.162633	0.401667	0.0573667	0.109033	0.5261	0.134333	0.1701	2.20913	0.3367	0.1785	2.74857	0.0778333	K17497 phosphomannomutase [EC:5.4.2.8] | (RefSeq) phosphomannomutase-like (A)	ko00051: Fructose and mannose metabolism; ko00520: Amino sugar and nucleotide sugar metabolism; ko01100: Metabolic pathways; ko01110: Biosynthesis of secondary metabolites; ko01240: Biosynthesis of cofactors; ko01250: Biosynthesis of nucleotide sugars
Blue	Solyc03g083095.1	58.1735	139.194	189.051	82.8257	231.224	300.719	77.2006	205.619	166.05	67.1233	273.87	168.313	K00703 starch synthase [EC:2.4.1.21] | (RefSeq) soluble starch synthase 1, chloroplastic/amyloplastic isoform X1 (A)	ko00500: Starch and sucrose metabolism; ko01100: Metabolic pathways; ko01110: Biosynthesis of secondary metabolites
Blue	Solyc07g052695.1	5.9221	29.8058	28.5848	11.5341	20.8331	22.2156	11.8546	22.6552	25.6672	13.2255	22.9876	26.4342	K01177 beta-amylase [EC:3.2.1.2] | (RefSeq) beta-amylase (A)	ko00500: Starch and sucrose metabolism; ko01100: Metabolic pathways; ko01110: Biosynthesis of secondary metabolites
Green	Solyc04g076880.3	29.5509	211.707	302.206	50.3677	100.314	93.4714	64.8183	96.2245	195.201	62.9887	105.876	150.201	K01610 phosphoenolpyruvate carboxykinase (ATP) [EC:4.1.1.49] | (RefSeq) phosphoenolpyruvate carboxykinase (A)	ko00010: Glycolysis / Gluconeogenesis; ko00020: Citrate cycle (TCA cycle); ko00620: Pyruvate metabolism; ko00710: Carbon fixation by Calvin cycle; ko01100: Metabolic pathways; ko01110: Biosynthesis of secondary metabolites; ko01200: Carbon metabolism
Green	Solyc07g045160.3	4.01373	10.8039	8.50887	4.62563	5.3241	5.75223	4.06133	6.38197	8.72427	6.67383	6.8809	10.9251	K00850 6-phosphofructokinase 1 [EC:2.7.1.11] | (RefSeq) ATP-dependent 6-phosphofructokinase 6 isoform X1 (A)	ko00010: Glycolysis / Gluconeogenesis; ko00030: Pentose phosphate pathway; ko00051: Fructose and mannose metabolism; ko00052: Galactose metabolism; ko01100: Metabolic pathways; ko01110: Biosynthesis of secondary metabolites; ko01200: Carbon metabolism; ko01230: Biosynthesis of amino acids; ko03018: RNA degradation
Green	Solyc12g005860.2	110.054	417.857	392.624	107.543	141.174	114.997	127.35	341.846	223.58	135.583	570.434	471.386	K01681 aconitate hydratase [EC:4.2.1.3] | (RefSeq) aconitate hydratase, cytoplasmic (A)	ko00020: Citrate cycle (TCA cycle); ko00630: Glyoxylate and dicarboxylate metabolism; ko01100: Metabolic pathways; ko01110: Biosynthesis of secondary metabolites; ko01200: Carbon metabolism; ko01210: 2-Oxocarboxylic acid metabolism; ko01230: Biosynthesis of amino acids
Green	novel.645	0.0049	0.469333	0.556167	0	0.445667	1.12977	0.0141	0.2945	0.4871	0.0193333	0.534067	1.3249	K01051 pectinesterase [EC:3.1.1.11] | (RefSeq) probable pectinesterase 56 (A)	ko00040: Pentose and glucuronate interconversions; ko01100: Metabolic pathways
Green	Solyc02g031960.3	5.74727	61.7621	46.0757	6.07347	32.4927	24.575	7.9279	35.9678	51.5808	11.1889	14.5615	19.3044	K01728 pectate lyase [EC:4.2.2.2] | (RefSeq) pectate lyase-like (A)	ko00040: Pentose and glucuronate interconversions; ko01100: Metabolic pathways
Green	Solyc01g060020.3	0.110533	0.999067	2.06627	0.0401333	0.514767	0.613067	0.1383	0.7215	0.513833	0.123367	0.540967	0.809933	K19892 glucan endo-1,3-beta-glucosidase 4 [EC:3.2.1.39] | (RefSeq) glucan endo-1,3-beta-glucosidase 4 (A)	ko00500: Starch and sucrose metabolism; ko01100: Metabolic pathways
Green	Solyc07g052690.3	3.5777	14.2824	14.3048	5.9669	11.5207	11.6572	7.18273	11.161	15.1457	8.0834	12.3393	14.9002	K01177 beta-amylase [EC:3.2.1.2] | (RefSeq) beta-amylase (A)	ko00500: Starch and sucrose metabolism; ko01100: Metabolic pathways; ko01110: Biosynthesis of secondary metabolites
Magenta	Solyc12g014420.2	8.67247	10.3035	3.04337	8.55107	18.6364	6.45037	10.0904	16.7879	6.2937	8.16003	14.5209	5.35047	K19891 glucan endo-1,3-beta-glucosidase 1/2/3 [EC:3.2.1.39] | (RefSeq) glucan endo-1,3-beta-glucosidase 2-like isoform X2 (A)	ko00500: Starch and sucrose metabolism; ko01100: Metabolic pathways
Magenta	Solyc08g066360.3	2.38453	2.9069	0.647433	4.4074	4.38013	1.34443	2.20267	3.76023	1.19603	1.59437	2.4577	0.644533	K00029 malate dehydrogenase (oxaloacetate-decarboxylating)(NADP+) [EC:1.1.1.40] | (RefSeq) NADP-dependent malic enzyme isoform X1 (A)	ko00620: Pyruvate metabolism; ko00710: Carbon fixation by Calvin cycle; ko01100: Metabolic pathways; ko01200: Carbon metabolism
Purple	Solyc03g083910.3	44.8934	238.716	803.298	92.6054	2220.48	2791.28	86.2818	1109.47	1055.1	67.8354	479.48	700.957	K01193 beta-fructofuranosidase [EC:3.2.1.26] | (RefSeq) AI; acid beta-fructofuranosidase (A)	ko00052: Galactose metabolism; ko00500: Starch and sucrose metabolism; ko01100: Metabolic pathways; ko01110: Biosynthesis of secondary metabolites
Turquoise	Solyc05g053100.3	11.9416	2.37963	1.74117	13.6775	7.2085	2.39703	15.7533	5.5458	2.17687	9.79583	3.67693	1.51977	K00382 dihydrolipoyl dehydrogenase [EC:1.8.1.4] | (RefSeq) dihydrolipoyl dehydrogenase 1, chloroplastic isoform X1 (A)	ko00010: Glycolysis / Gluconeogenesis; ko00020: Citrate cycle (TCA cycle); ko00260: Glycine, serine and threonine metabolism; ko00280: Valine, leucine and isoleucine degradation; ko00310: Lysine degradation; ko00380: Tryptophan metabolism; ko00620: Pyruvate metabolism; ko00630: Glyoxylate and dicarboxylate metabolism; ko00640: Propanoate metabolism; ko00785: Lipoic acid metabolism; ko01100: Metab…
Turquoise	Solyc06g009890.2	1.07793	0.0811333	0.562967	0.982567	0.0266	0.2069	1.85377	0.586267	0.970233	4.0534	1.45247	1.93823	K00162 pyruvate dehydrogenase E1 component subunit beta [EC:1.2.4.1] | (RefSeq) pyruvate dehydrogenase E1 component subunit beta-1, mitochondrial-like (A)	ko00010: Glycolysis / Gluconeogenesis; ko00020: Citrate cycle (TCA cycle); ko00620: Pyruvate metabolism; ko00785: Lipoic acid metabolism; ko01100: Metabolic pathways; ko01110: Biosynthesis of secondary metabolites; ko01200: Carbon metabolism; ko01210: 2-Oxocarboxylic acid metabolism
Turquoise	Solyc05g009530.3	38.5509	20.2802	9.22663	36.4196	35.1509	23.5957	32.0929	32.836	11.893	24.6156	36.363	12.0341	K00627 pyruvate dehydrogenase E2 component (dihydrolipoyllysine-residue acetyltransferase) [EC:2.3.1.12] | (RefSeq) dihydrolipoyllysine-residue acetyltransferase component 4 of pyruvate dehydrogenase complex, chloroplastic (A)	ko00010: Glycolysis / Gluconeogenesis; ko00020: Citrate cycle (TCA cycle); ko00620: Pyruvate metabolism; ko00785: Lipoic acid metabolism; ko01100: Metabolic pathways; ko01110: Biosynthesis of secondary metabolites; ko01200: Carbon metabolism; ko01210: 2-Oxocarboxylic acid metabolism
Turquoise	Solyc08g066100.3	15.2977	7.4206	0.994133	18.8048	13.9623	1.27247	17.4172	6.59777	1.33617	19.101	4.27313	0.6668	K00850 6-phosphofructokinase 1 [EC:2.7.1.11] | (RefSeq) ATP-dependent 6-phosphofructokinase 6 (A)	ko00010: Glycolysis / Gluconeogenesis; ko00030: Pentose phosphate pathway; ko00051: Fructose and mannose metabolism; ko00052: Galactose metabolism; ko01100: Metabolic pathways; ko01110: Biosynthesis of secondary metabolites; ko01200: Carbon metabolism; ko01230: Biosynthesis of amino acids; ko03018: RNA degradation
Turquoise	Solyc09g011810.3	7.57107	3.72053	0.1181	9.6949	8.12993	0.689967	9.86667	6.32773	0.718667	7.32967	3.65297	0.329067	K03841 fructose-1,6-bisphosphatase I [EC:3.1.3.11] | (RefSeq) fructose-1,6-bisphosphatase 1, chloroplastic (A)	ko00010: Glycolysis / Gluconeogenesis; ko00030: Pentose phosphate pathway; ko00051: Fructose and mannose metabolism; ko00710: Carbon fixation by Calvin cycle; ko01100: Metabolic pathways; ko01110: Biosynthesis of secondary metabolites; ko01200: Carbon metabolism
Turquoise	Solyc01g110360.3	129.581	24.0897	1.63037	145.407	39.7485	2.219	202.358	24.7948	4.25603	126.8	16.3925	1.61387	K01623 fructose-bisphosphate aldolase, class I [EC:4.1.2.13] | (RefSeq) FBA1; fructose-bisphosphate aldolase 1 (A)	ko00010: Glycolysis / Gluconeogenesis; ko00030: Pentose phosphate pathway; ko00051: Fructose and mannose metabolism; ko00710: Carbon fixation by Calvin cycle; ko01100: Metabolic pathways; ko01110: Biosynthesis of secondary metabolites; ko01200: Carbon metabolism; ko01230: Biosynthesis of amino acids
Turquoise	Solyc02g062340.3	56.5636	9.1945	0.232567	68.1198	16.73	0.251233	59.6441	10.3131	1.30917	53.2448	3.60657	0.1418	K01623 fructose-bisphosphate aldolase, class I [EC:4.1.2.13] | (RefSeq) FBA2; fructose-bisphosphate aldolase (A)	ko00010: Glycolysis / Gluconeogenesis; ko00030: Pentose phosphate pathway; ko00051: Fructose and mannose metabolism; ko00710: Carbon fixation by Calvin cycle; ko01100: Metabolic pathways; ko01110: Biosynthesis of secondary metabolites; ko01200: Carbon metabolism; ko01230: Biosynthesis of amino acids
Turquoise	Solyc04g081400.3	30.1838	18.0632	9.55733	35.7068	23.4655	18.6523	28.81	20.8081	12.6103	28.5663	19.4301	10.9694	K00844 hexokinase [EC:2.7.1.1] | (RefSeq) HXK4; plastidic hexokinase (A)	ko00010: Glycolysis / Gluconeogenesis; ko00051: Fructose and mannose metabolism; ko00052: Galactose metabolism; ko00500: Starch and sucrose metabolism; ko00520: Amino sugar and nucleotide sugar metabolism; ko01100: Metabolic pathways; ko01110: Biosynthesis of secondary metabolites; ko01200: Carbon metabolism; ko01250: Biosynthesis of nucleotide sugars
Turquoise	Solyc02g091830.3	3.92327	1.2459	0.1747	3.3145	0.911667	0.302967	3.8215	0.711467	0.359167	4.54367	0.431033	0.3649	K00844 hexokinase [EC:2.7.1.1] | (RefSeq) probable hexokinase-like 2 protein isoform X1 (A)	ko00010: Glycolysis / Gluconeogenesis; ko00051: Fructose and mannose metabolism; ko00052: Galactose metabolism; ko00500: Starch and sucrose metabolism; ko00520: Amino sugar and nucleotide sugar metabolism; ko01100: Metabolic pathways; ko01110: Biosynthesis of secondary metabolites; ko01200: Carbon metabolism; ko01250: Biosynthesis of nucleotide sugars
Turquoise	Solyc02g087790.2	5.13673	0.9317	0.535067	8.319	0.931367	0.4422	4.81347	0.8628	1.027	4.5027	0.699667	0.665033	K01785 aldose 1-epimerase [EC:5.1.3.3] | (RefSeq) aldose 1-epimerase-like isoform X1 (A)	ko00010: Glycolysis / Gluconeogenesis; ko00052: Galactose metabolism; ko01100: Metabolic pathways; ko01110: Biosynthesis of secondary metabolites
Turquoise	Solyc06g060250.3	50.195	18.5267	36.9754	37.598	15.8564	16.4636	29.6865	15.5046	30.0818	40.7114	15.0359	28.0378	K00128 aldehyde dehydrogenase (NAD+) [EC:1.2.1.3] | (RefSeq) ALD3H1; aldehyde dehydrogenase family 3 member H2 (A)	ko00010: Glycolysis / Gluconeogenesis; ko00053: Ascorbate and aldarate metabolism; ko00071: Fatty acid degradation; ko00280: Valine, leucine and isoleucine degradation; ko00310: Lysine degradation; ko00330: Arginine and proline metabolism; ko00340: Histidine metabolism; ko00380: Tryptophan metabolism; ko00410: beta-Alanine metabolism; ko00561: Glycerolipid metabolism; ko00620: Pyruvate metabolism…
Turquoise	Solyc02g084640.3	24.8035	3.32057	1.26537	28.9664	5.62217	1.56553	22.6493	7.0091	2.68003	22.9796	3.55423	2.8795	K00128 aldehyde dehydrogenase (NAD+) [EC:1.2.1.3] | (RefSeq) aldehyde dehydrogenase family 3 member F1 (A)	ko00010: Glycolysis / Gluconeogenesis; ko00053: Ascorbate and aldarate metabolism; ko00071: Fatty acid degradation; ko00280: Valine, leucine and isoleucine degradation; ko00310: Lysine degradation; ko00330: Arginine and proline metabolism; ko00340: Histidine metabolism; ko00380: Tryptophan metabolism; ko00410: beta-Alanine metabolism; ko00561: Glycerolipid metabolism; ko00620: Pyruvate metabolism…
Turquoise	Solyc05g021555.1	7.5938	2.58227	4.50593	4.41687	0.327133	1.5283	6.52667	2.0595	3.42703	7.2626	1.05213	5.69263	K18857 alcohol dehydrogenase class-P [EC:1.1.1.1] | (RefSeq) ADH2; alcohol dehydrogenase 2 (A)	ko00010: Glycolysis / Gluconeogenesis; ko00071: Fatty acid degradation; ko00350: Tyrosine metabolism; ko00592: alpha-Linolenic acid metabolism; ko00620: Pyruvate metabolism; ko01100: Metabolic pathways; ko01110: Biosynthesis of secondary metabolites
Turquoise	Solyc05g021570.2	5.64257	2.1569	4.70603	4.08277	0.0469333	1.21717	4.27487	2.0104	2.37347	6.81347	0.740467	5.1197	K18857 alcohol dehydrogenase class-P [EC:1.1.1.1] | (RefSeq) ADH2; alcohol dehydrogenase 2 (A)	ko00010: Glycolysis / Gluconeogenesis; ko00071: Fatty acid degradation; ko00350: Tyrosine metabolism; ko00592: alpha-Linolenic acid metabolism; ko00620: Pyruvate metabolism; ko01100: Metabolic pathways; ko01110: Biosynthesis of secondary metabolites
Turquoise	Solyc11g071290.2	0.5375	0.0185333	0	2.112	0.0181	0	0.559833	0	0.0400667	0.487433	0	0.0094	K00121 S-(hydroxymethyl)glutathione dehydrogenase / alcohol dehydrogenase [EC:1.1.1.284 1.1.1.1] | (RefSeq) alcohol dehydrogenase-like 3 (A)	ko00010: Glycolysis / Gluconeogenesis; ko00071: Fatty acid degradation; ko00350: Tyrosine metabolism; ko00620: Pyruvate metabolism; ko01100: Metabolic pathways; ko01110: Biosynthesis of secondary metabolites; ko01200: Carbon metabolism
Turquoise	Solyc08g078850.3	4.2102	1.40007	1.26473	9.59627	1.49737	1.12827	4.15413	1.20233	1.58043	3.3155	1.61253	1.88057	K00016 L-lactate dehydrogenase [EC:1.1.1.27] | (RefSeq) ldh1; L-lactate dehydrogenase (A)	ko00010: Glycolysis / Gluconeogenesis; ko00270: Cysteine and methionine metabolism; ko00620: Pyruvate metabolism; ko00640: Propanoate metabolism; ko01100: Metabolic pathways; ko01110: Biosynthesis of secondary metabolites
Turquoise	Solyc08g075800.2	15.3381	14.0963	9.3804	8.19277	10.6508	9.0274	7.3404	11.7191	7.66967	11.9746	13.0347	6.7979	K01913 acetate/butyrate---CoA ligase [EC:6.2.1.1 6.2.1.2] | (RefSeq) acetate/butyrate--CoA ligase AAE7, peroxisomal (A)	ko00010: Glycolysis / Gluconeogenesis; ko00620: Pyruvate metabolism; ko00630: Glyoxylate and dicarboxylate metabolism; ko00650: Butanoate metabolism; ko01100: Metabolic pathways; ko01110: Biosynthesis of secondary metabolites; ko01200: Carbon metabolism
Turquoise	Solyc10g012100.1	1.6289	0.779667	0.171233	1.2209	2.2409	0.322933	3.14293	1.415	0.0259	3.4556	1.28913	0.2176	K01913 acetate/butyrate---CoA ligase [EC:6.2.1.1 6.2.1.2] | (RefSeq) acetate/butyrate--CoA ligase AAE7, peroxisomal (A)	ko00010: Glycolysis / Gluconeogenesis; ko00620: Pyruvate metabolism; ko00630: Glyoxylate and dicarboxylate metabolism; ko00650: Butanoate metabolism; ko01100: Metabolic pathways; ko01110: Biosynthesis of secondary metabolites; ko01200: Carbon metabolism
Turquoise	Solyc06g051930.3	10.8044	5.103	2.1225	10.8709	2.50963	1.693	8.19093	2.53903	2.7134	9.31533	1.92593	2.22197	K00873 pyruvate kinase [EC:2.7.1.40] | (RefSeq) pyruvate kinase superfamily protein (A)	ko00010: Glycolysis / Gluconeogenesis; ko00620: Pyruvate metabolism; ko01100: Metabolic pathways; ko01110: Biosynthesis of secondary metabolites; ko01200: Carbon metabolism; ko01230: Biosynthesis of amino acids
Turquoise	Solyc09g005110.3	1.99763	0.386333	0.382733	0.902067	0.663467	0.306033	1.54657	0.542967	0.589433	1.44077	0.6367	0.546067	K01568 pyruvate decarboxylase [EC:4.1.1.1] | (RefSeq) pyruvate decarboxylase 1 (A)	ko00010: Glycolysis / Gluconeogenesis; ko01100: Metabolic pathways; ko01110: Biosynthesis of secondary metabolites
Turquoise	Solyc02g063255.1	1.89547	0.0592667	0.827367	3.58063	0.0835	1.39657	9.41573	4.20297	3.589	43.895	11.7607	11.5505	K01689 enolase [EC:4.2.1.11] | (RefSeq) enolase 1, chloroplastic (A)	ko00010: Glycolysis / Gluconeogenesis; ko01100: Metabolic pathways; ko01110: Biosynthesis of secondary metabolites; ko01200: Carbon metabolism; ko01230: Biosynthesis of amino acids; ko03018: RNA degradation; ko04820: Cytoskeleton in muscle cells
Turquoise	Solyc01g090710.3	2.88483	0.3947	0.140233	0.8574	0.1678	0.0799	2.3003	0.202067	0.1224	0.8159	0.0275667	0.072	K00025 malate dehydrogenase [EC:1.1.1.37] | (RefSeq) cMDH; cytosolic malate dehydrogenase (A)	ko00020: Citrate cycle (TCA cycle); ko00270: Cysteine and methionine metabolism; ko00620: Pyruvate metabolism; ko00630: Glyoxylate and dicarboxylate metabolism; ko00710: Carbon fixation by Calvin cycle; ko01100: Metabolic pathways; ko01110: Biosynthesis of secondary metabolites; ko01200: Carbon metabolism
Turquoise	Solyc04g039670.3	6.23253	0.715367	0.273367	3.85737	0	0.0240333	3.44003	0.273167	0.3245	9.30753	0.6027	0.507533	K01648 ATP citrate (pro-S)-lyase [EC:2.3.3.8] | (RefSeq) ATP-citrate synthase alpha chain protein 2 isoform X3 (A)	ko00020: Citrate cycle (TCA cycle); ko01100: Metabolic pathways; ko01110: Biosynthesis of secondary metabolites
Turquoise	Solyc10g018300.2	62.1116	22.1724	1.98147	96.7126	39.8388	7.33557	71.7945	27.2307	5.51313	53.6587	18.7301	3.02467	K00615 transketolase [EC:2.2.1.1] | (RefSeq) transketolase, chloroplastic (A)	ko00030: Pentose phosphate pathway; ko00710: Carbon fixation by Calvin cycle; ko01100: Metabolic pathways; ko01110: Biosynthesis of secondary metabolites; ko01200: Carbon metabolism; ko01230: Biosynthesis of amino acids
Turquoise	Solyc05g054060.3	0.874533	0.0121333	0.00553333	1.08707	0.0683	0.0058	0.666	0.0300667	0.0397667	0.3782	0.00523333	0.00616667	K00963 UTP--glucose-1-phosphate uridylyltransferase [EC:2.7.7.9] | (RefSeq) UTP--glucose-1-phosphate uridylyltransferase-like (A)	ko00040: Pentose and glucuronate interconversions; ko00052: Galactose metabolism; ko00500: Starch and sucrose metabolism; ko00520: Amino sugar and nucleotide sugar metabolism; ko01100: Metabolic pathways; ko01110: Biosynthesis of secondary metabolites; ko01240: Biosynthesis of cofactors; ko01250: Biosynthesis of nucleotide sugars
Turquoise	Solyc05g047590.3	26.7868	0.140233	0.2712	40.3433	0.405967	0.436867	25.8166	0.1621	1.09773	30.3339	0.1954	0.544767	K01051 pectinesterase [EC:3.1.1.11] | (RefSeq) pectinesterase (A)	ko00040: Pentose and glucuronate interconversions; ko01100: Metabolic pathways
Turquoise	Solyc06g009190.3	119.845	0.147733	0.2816	180.464	0.429033	0.460867	112.37	0.537333	3.4559	136.756	0.3459	0.651	K01051 pectinesterase [EC:3.1.1.11] | (RefSeq) pectinesterase (A)	ko00040: Pentose and glucuronate interconversions; ko01100: Metabolic pathways
Turquoise	Solyc01g091050.3	1.33347	0.0603333	0.1912	1.68587	0.258533	0.338433	1.6468	0.483967	0.168233	0.582267	0.458367	0.354467	K01051 pectinesterase [EC:3.1.1.11] | (RefSeq) pectinesterase 2 (A)	ko00040: Pentose and glucuronate interconversions; ko01100: Metabolic pathways
Turquoise	Solyc00g170510.2	13.212	0	0.00726667	0.7998	0.0078	0.0166667	10.6559	0	0.131133	4.67117	0	0	K01051 pectinesterase [EC:3.1.1.11] | (RefSeq) pectinesterase-like (A)	ko00040: Pentose and glucuronate interconversions; ko01100: Metabolic pathways
Turquoise	Solyc10g049370.2	32.0942	0	0.0139333	2.33453	0.006	0.0460667	18.1738	0	0.844233	12.4973	0	0	K01051 pectinesterase [EC:3.1.1.11] | (RefSeq) pectinesterase-like (A)	ko00040: Pentose and glucuronate interconversions; ko01100: Metabolic pathways
Turquoise	Solyc12g009270.1	94.8659	19.8935	13.3612	105.531	31.4749	32.7713	96.7732	23.6241	23.3114	97.8376	20.1201	17.7278	K01051 pectinesterase [EC:3.1.1.11] | (RefSeq) pectinesterase-like (A)	ko00040: Pentose and glucuronate interconversions; ko01100: Metabolic pathways
Turquoise	Solyc03g083720.1	3.1988	0	0.0634333	10.0616	0.127133	0.1135	2.22737	0	0.552967	0.649367	0.1002	0.317	K01051 pectinesterase [EC:3.1.1.11] | (RefSeq) PMEU1; pectinesterase/pectinesterase inhibitor U1 precursor (A)	ko00040: Pentose and glucuronate interconversions; ko01100: Metabolic pathways
Turquoise	Solyc03g083770.1	2.5986	0	0.290567	6.00423	0.0217667	0.0474667	3.04867	0.0199	0.471567	1.66907	0.0645667	0.669467	K01051 pectinesterase [EC:3.1.1.11] | (RefSeq) PMEU1; pectinesterase/pectinesterase inhibitor U1 precursor (A)	ko00040: Pentose and glucuronate interconversions; ko01100: Metabolic pathways
Turquoise	Solyc03g123620.3	234.415	7.71407	5.2042	285.794	4.6519	4.3536	206.258	4.28733	9.0677	194.98	3.51523	4.6729	K01051 pectinesterase [EC:3.1.1.11] | (RefSeq) PMEU1; pectinesterase/pectinesterase inhibitor U1 precursor (A)	ko00040: Pentose and glucuronate interconversions; ko01100: Metabolic pathways
Turquoise	Solyc07g042390.2	245.901	15.3619	1.50977	276.345	51.4889	2.47303	268.911	24.3482	6.657	274.178	14.9642	2.11643	K01051 pectinesterase [EC:3.1.1.11] | (RefSeq) PMEU1; pectinesterase/pectinesterase inhibitor U1 precursor (A)	ko00040: Pentose and glucuronate interconversions; ko01100: Metabolic pathways
Turquoise	Solyc03g083710.1	1.73753	0	0	0.7178	0	0.0235	1.78927	0	0.1004	0.4738	0	0	K01051 pectinesterase [EC:3.1.1.11] | (RefSeq) PMEU1; pectinesterase/pectinesterase inhibitor U1 precursor (A)	ko00040: Pentose and glucuronate interconversions; ko01100: Metabolic pathways
Turquoise	Solyc11g019910.1	51.6673	1.13033	1.26013	44.2986	3.28383	2.49297	29.6628	1.8097	4.55587	26.5988	1.98717	3.68333	K01051 pectinesterase [EC:3.1.1.11] | (RefSeq) PMEU1; pectinesterase/pectinesterase inhibitor U1 precursor (A)	ko00040: Pentose and glucuronate interconversions; ko01100: Metabolic pathways
Turquoise	Solyc01g067410.2	1.14417	0.00496667	0	0.3765	0	0	0.941367	0	0.0168	0.5718	0	0	K01051 pectinesterase [EC:3.1.1.11] | (RefSeq) probable pectinesterase 30 isoform X1 (A)	ko00040: Pentose and glucuronate interconversions; ko01100: Metabolic pathways
Turquoise	Solyc07g043240.3	1.05503	3.25313	0.298967	4.22217	2.96963	0.165667	3.49933	1.84947	0.189433	2.77387	0.687133	0.2828	K01051 pectinesterase [EC:3.1.1.11] | (RefSeq) probable pectinesterase 53 (A)	ko00040: Pentose and glucuronate interconversions; ko01100: Metabolic pathways
Turquoise	Solyc12g008530.2	8.96873	1.0953	0.3002	6.34653	1.55427	1.1124	4.79797	1.08003	1.10297	6.5811	0.994933	0.6539	K01051 pectinesterase [EC:3.1.1.11] | (RefSeq) probable pectinesterase 53 (A)	ko00040: Pentose and glucuronate interconversions; ko01100: Metabolic pathways
Turquoise	Solyc09g091730.3	8.4485	0.650567	1.18597	2.74713	0.682733	2.90007	3.7715	0.893767	1.74833	5.1295	0.567067	0.799267	K01051 pectinesterase [EC:3.1.1.11] | (RefSeq) putative pectinesterase 11 (A)	ko00040: Pentose and glucuronate interconversions; ko01100: Metabolic pathways
Turquoise	Solyc12g098340.2	46.8918	24.5202	4.41617	40.5007	19.8331	6.15003	49.1076	14.8644	7.7777	65.7645	10.9684	5.29357	K01051 pectinesterase [EC:3.1.1.11] | (RefSeq) putative pectinesterase 11 (A)	ko00040: Pentose and glucuronate interconversions; ko01100: Metabolic pathways
Turquoise	Solyc03g116500.3	7.44663	0.453133	0.4631	5.6853	0.696333	0.361333	5.73943	0.486867	1.0491	5.62307	0.456467	0.7954	K01184 polygalacturonase [EC:3.2.1.15] | (RefSeq) PG2; polygalacturonase-2 precursor (A)	ko00040: Pentose and glucuronate interconversions; ko01100: Metabolic pathways
Turquoise	Solyc08g060970.3	3.69173	1.4654	1.49333	3.3171	1.18707	1.23997	2.98067	0.994467	1.22473	3.84403	0.652867	1.7889	K01184 polygalacturonase [EC:3.2.1.15] | (RefSeq) PGcat; polygalacturonase precursor (A)	ko00040: Pentose and glucuronate interconversions; ko01100: Metabolic pathways
Turquoise	Solyc04g008230.3	18.84	0.6435	1.3439	36.8625	1.08253	0.968467	12.5413	0.768933	1.93963	4.3359	0.592633	2.00427	K01184 polygalacturonase [EC:3.2.1.15] | (RefSeq) polygalacturonase At1g48100-like (A)	ko00040: Pentose and glucuronate interconversions; ko01100: Metabolic pathways
Turquoise	Solyc05g005170.3	13.8129	0.231233	0.780933	18.7195	1.6362	2.92683	4.53783	0.5397	2.5719	4.7134	1.5601	2.6808	K01184 polygalacturonase [EC:3.2.1.15] | (RefSeq) polygalacturonase At1g48100-like (A)	ko00040: Pentose and glucuronate interconversions; ko01100: Metabolic pathways
Turquoise	Solyc12g009420.2	8.2131	3.10337	2.24747	5.80073	5.17607	1.2428	9.8746	3.51447	1.75603	15.9738	2.47687	1.14053	K01184 polygalacturonase [EC:3.2.1.15] | (RefSeq) polygalacturonase QRT2 (A)	ko00040: Pentose and glucuronate interconversions; ko01100: Metabolic pathways
Turquoise	Solyc12g009425.1	3.00533	1.36773	0.847467	2.1586	1.92393	0.6354	4.01597	1.49457	0.677	5.7688	0.7235	0.437	K01184 polygalacturonase [EC:3.2.1.15] | (RefSeq) polygalacturonase QRT2 (A)	ko00040: Pentose and glucuronate interconversions; ko01100: Metabolic pathways
Turquoise	Solyc12g019220.2	0.0828667	0.441567	0.0684	0.5937	0.327467	0.0378667	0.500933	0.172533	0	0.509367	0.0768	0.0170667	K01184 polygalacturonase [EC:3.2.1.15] | (RefSeq) polygalacturonase-like (A)	ko00040: Pentose and glucuronate interconversions; ko01100: Metabolic pathways
Turquoise	Solyc12g096730.2	5.0961	0.0463	0.149333	0.722667	0.0569667	0.0343667	2.02327	0.0910667	0.284567	2.30443	0.0412	0.2226	K01184 polygalacturonase [EC:3.2.1.15] | (RefSeq) TPG6; polygalacturonase (A)	ko00040: Pentose and glucuronate interconversions; ko01100: Metabolic pathways
Turquoise	Solyc12g019180.2	0.277467	1.9947	0.0264	6.42437	2.26633	0	7.2907	0.203367	0.0201	9.74233	0.421067	0.0102667	K01184 polygalacturonase [EC:3.2.1.15] | (RefSeq) TPG7; polygalacturonase 7 precursor (A)	ko00040: Pentose and glucuronate interconversions; ko01100: Metabolic pathways
Turquoise	Solyc07g056290.2	1.3684	0	0.00426667	0.602567	0.0481333	0.0101667	0.903733	0	0.0218	1.24667	0.0365	0.0125333	K01213 galacturan 1,4-alpha-galacturonidase [EC:3.2.1.67] | (RefSeq) exopolygalacturonase-like (A)	ko00040: Pentose and glucuronate interconversions; ko01100: Metabolic pathways
Turquoise	Solyc10g047570.2	8.6217	0	0	1.5971	0.00603333	0.00646667	7.1861	0	0.0504667	3.34117	0	0	K01213 galacturan 1,4-alpha-galacturonidase [EC:3.2.1.67] | (RefSeq) exopolygalacturonase-like (A)	ko00040: Pentose and glucuronate interconversions; ko01100: Metabolic pathways
Turquoise	Solyc05g014000.3	318.459	0.233667	0.465633	361.917	0.6741	0.670433	226.93	0.154833	10.0288	231.998	0.274467	1.1041	K01728 pectate lyase [EC:4.2.2.2] | (RefSeq) probable pectate lyase 5 (A)	ko00040: Pentose and glucuronate interconversions; ko01100: Metabolic pathways
Turquoise	Solyc09g061890.3	6.11213	0.155967	0.0408	12.0496	0.188	0.105867	4.28253	0.103633	0.2456	4.29273	0.0363	0.156333	K01728 pectate lyase [EC:4.2.2.2] | (RefSeq) probable pectate lyase 8 (A)	ko00040: Pentose and glucuronate interconversions; ko01100: Metabolic pathways
Turquoise	Solyc11g042940.2	7.32117	1.07333	0.339333	8.8834	1.66697	0.234667	9.21493	0.955133	0.836667	7.81023	0.5624	0.538233	K22935 D-ribulokinase [EC:2.7.1.47] | (RefSeq) D-ribulose kinase isoform X1 (A)	ko00040: Pentose and glucuronate interconversions; ko01100: Metabolic pathways
Turquoise	Solyc02g084210.1	10.1926	0.5118	0.3093	15.0992	0.909733	0.507933	7.15967	0.589167	0.7089	4.50367	0.373267	0.540233	K01711 GDPmannose 4,6-dehydratase [EC:4.2.1.47] | (RefSeq) GDP-mannose 4,6 dehydratase 1-like (A)	ko00051: Fructose and mannose metabolism; ko00520: Amino sugar and nucleotide sugar metabolism; ko01100: Metabolic pathways; ko01250: Biosynthesis of nucleotide sugars
Turquoise	Solyc02g069670.3	31.3646	3.82317	1.14117	32.0801	3.40997	0.7899	26.1973	2.54037	1.55887	28.512	1.68503	1.1016	K01187 alpha-glucosidase [EC:3.2.1.20] | (RefSeq) alpha-glucosidase-like (A)	ko00052: Galactose metabolism; ko00500: Starch and sucrose metabolism; ko01100: Metabolic pathways; ko01110: Biosynthesis of secondary metabolites
Turquoise	Solyc09g010090.3	14.5892	4.89243	1.45537	7.47147	4.07603	4.91273	10.7191	3.855	3.82923	13.164	4.00967	3.5755	K01193 beta-fructofuranosidase [EC:3.2.1.26] | (RefSeq) LIN7; cell-wall invertase (A)	ko00052: Galactose metabolism; ko00500: Starch and sucrose metabolism; ko01100: Metabolic pathways; ko01110: Biosynthesis of secondary metabolites
Turquoise	Solyc08g079080.3	1.3984	0.0872667	0.00586667	2.73963	0.1317	0.00743333	0.9684	0.0633333	0.0448333	0.7981	0.0202333	0	K01193 beta-fructofuranosidase [EC:3.2.1.26] | (RefSeq) lin9; invertase (A)	ko00052: Galactose metabolism; ko00500: Starch and sucrose metabolism; ko01100: Metabolic pathways; ko01110: Biosynthesis of secondary metabolites
Turquoise	Solyc01g074040.2	23.7324	1.96773	0.230133	39.1882	4.20267	0.2503	30.6891	2.15527	0.911333	30.8578	0.9817	0.3439	K01188 beta-glucosidase [EC:3.2.1.21] | (RefSeq) beta-glucosidase 01 precursor (A)	ko00460: Cyanoamino acid metabolism; ko00500: Starch and sucrose metabolism; ko00999: Biosynthesis of various plant secondary metabolites; ko01100: Metabolic pathways; ko01110: Biosynthesis of secondary metabolites
Turquoise	Solyc01g010390.3	54.7123	7.23573	3.76263	21.4953	8.9727	4.3834	35.6692	6.7319	5.43523	42.4775	5.7421	4.20053	K01188 beta-glucosidase [EC:3.2.1.21] | (RefSeq) beta-glucosidase 40 (A)	ko00460: Cyanoamino acid metabolism; ko00500: Starch and sucrose metabolism; ko00999: Biosynthesis of various plant secondary metabolites; ko01100: Metabolic pathways; ko01110: Biosynthesis of secondary metabolites
Turquoise	Solyc11g071640.2	15.6236	6.96353	7.7597	8.62213	12.6817	10.3111	20.5367	11.8387	12.3307	8.1196	10.1309	11.1369	K05349 beta-glucosidase [EC:3.2.1.21] | (RefSeq) uncharacterized protein LOC101256554 isoform X2 (A)	ko00460: Cyanoamino acid metabolism; ko00500: Starch and sucrose metabolism; ko00999: Biosynthesis of various plant secondary metabolites; ko01100: Metabolic pathways; ko01110: Biosynthesis of secondary metabolites
Turquoise	Solyc01g109790.3	73.5759	1.0509	0.9811	128.349	1.1652	1.19997	39.0447	0.803367	3.60267	45.2413	0.6488	1.7852	K00975 glucose-1-phosphate adenylyltransferase [EC:2.7.7.27] | (RefSeq) AgpL1; ADP-glucose pyrophosphorylase large subunit (A)	ko00500: Starch and sucrose metabolism; ko00520: Amino sugar and nucleotide sugar metabolism; ko01100: Metabolic pathways; ko01110: Biosynthesis of secondary metabolites; ko01250: Biosynthesis of nucleotide sugars
Turquoise	Solyc07g056140.3	177.545	15.102	3.64583	271.004	22.4727	5.45107	137.353	12.9907	8.9927	131.148	10.1281	5.375	K00975 glucose-1-phosphate adenylyltransferase [EC:2.7.7.27] | (RefSeq) glucose-1-phosphate adenylyltransferase small subunit, chloroplastic (A)	ko00500: Starch and sucrose metabolism; ko00520: Amino sugar and nucleotide sugar metabolism; ko01100: Metabolic pathways; ko01110: Biosynthesis of secondary metabolites; ko01250: Biosynthesis of nucleotide sugars
Turquoise	Solyc08g082250.3	152.18	45.7861	6.1101	201.639	111.025	17.7345	199.429	74.9149	13.4671	182.379	44.6457	7.52733	K01179 endoglucanase [EC:3.2.1.4] | (RefSeq) Cel8; endo-beta-1,4-D-glucanase precursor (A)	ko00500: Starch and sucrose metabolism; ko01100: Metabolic pathways
Turquoise	Solyc08g083210.3	0.785233	0.0290667	0.0582667	1.57853	0.268	0.346467	0.653867	0.117533	0.243267	0.5291	0.0922	0.215167	K01179 endoglucanase [EC:3.2.1.4] | (RefSeq) cellulase; endo-1,4-beta-glucanase precursor (A)	ko00500: Starch and sucrose metabolism; ko01100: Metabolic pathways
Turquoise	Solyc01g110340.3	6.56287	1.5257	0.9883	6.69047	0.878867	0.975133	4.56373	0.8091	1.5738	4.30567	0.838033	2.1543	K01179 endoglucanase [EC:3.2.1.4] | (RefSeq) endoglucanase 24-like (A)	ko00500: Starch and sucrose metabolism; ko01100: Metabolic pathways
Turquoise	Solyc05g005080.3	210.789	6.65487	3.8875	249.974	7.5312	3.04377	200.532	4.91273	10.3675	202.864	3.85943	4.69923	K01179 endoglucanase [EC:3.2.1.4] | (RefSeq) endoglucanase 25-like (A)	ko00500: Starch and sucrose metabolism; ko01100: Metabolic pathways
Turquoise	Solyc04g064900.2	18.2807	3.14957	2.40087	20.6717	2.39903	1.3925	22.3355	1.8467	2.3633	20.6121	0.878733	0.6662	K01179 endoglucanase [EC:3.2.1.4] | (RefSeq) endoglucanase 25-like (A)	ko00500: Starch and sucrose metabolism; ko01100: Metabolic pathways
Turquoise	Solyc04g081300.3	197.431	9.6725	3.38587	236.222	22.7789	6.9844	154.277	15.1188	11.1191	174.048	12.3059	5.76063	K01179 endoglucanase [EC:3.2.1.4] | (RefSeq) endoglucanase 2-like (A)	ko00500: Starch and sucrose metabolism; ko01100: Metabolic pathways
Turquoise	Solyc12g055970.2	5.77543	0.107733	0.440833	6.6398	0.0794333	0.3657	4.40773	0.150133	0.746133	4.3636	0.260933	0.965333	K01179 endoglucanase [EC:3.2.1.4] | (RefSeq) endoglucanase 6 (A)	ko00500: Starch and sucrose metabolism; ko01100: Metabolic pathways
Turquoise	Solyc07g056310.3	1.4747	0.2474	0.0792	0.993567	0.627767	0.2355	1.0043	0.4033	0.248233	1.36853	0.404067	0.184667	K19891 glucan endo-1,3-beta-glucosidase 1/2/3 [EC:3.2.1.39] | (RefSeq) glucan endo-1,3-beta-glucosidase 1 (A)	ko00500: Starch and sucrose metabolism; ko01100: Metabolic pathways
Turquoise	Solyc07g049370.2	19.7144	0.449833	1.52007	23.0575	0.8469	0.764367	13.1149	0.4827	2.75953	12.6699	0.351633	3.6686	K19891 glucan endo-1,3-beta-glucosidase 1/2/3 [EC:3.2.1.39] | (RefSeq) glucan endo-1,3-beta-glucosidase 3 (A)	ko00500: Starch and sucrose metabolism; ko01100: Metabolic pathways
Turquoise	Solyc12g040860.2	2.41743	0.0808667	0.0861333	3.2269	0.109067	0.244067	1.28073	0.048	0.311	1.36793	0.261333	0.362	K19891 glucan endo-1,3-beta-glucosidase 1/2/3 [EC:3.2.1.39] | (RefSeq) glucan endo-1,3-beta-glucosidase 3 (A)	ko00500: Starch and sucrose metabolism; ko01100: Metabolic pathways
Turquoise	Solyc04g007910.3	6.66203	0.444467	0.557433	5.05687	0.8647	0.605533	4.11147	0.568867	1.05047	4.34503	0.433367	1.3684	K19891 glucan endo-1,3-beta-glucosidase 1/2/3 [EC:3.2.1.39] | (RefSeq) glucan endo-1,3-beta-glucosidase 3 (A)	ko00500: Starch and sucrose metabolism; ko01100: Metabolic pathways
Turquoise	Solyc11g065280.2	151	0.0087	0.0630667	18.9371	0.0844	0.173	109.366	0.0689667	2.48337	67.7341	0	0.0301667	K19891 glucan endo-1,3-beta-glucosidase 1/2/3 [EC:3.2.1.39] | (RefSeq) glucan endo-1,3-beta-glucosidase 3 (A)	ko00500: Starch and sucrose metabolism; ko01100: Metabolic pathways
Turquoise	Solyc12g055840.2	95.6072	1.68303	1.24283	132.769	8.89407	1.58167	101.814	3.7561	4.35747	67.7006	1.55667	1.5831	K19892 glucan endo-1,3-beta-glucosidase 4 [EC:3.2.1.39] | (RefSeq) glucan endo-1,3-beta-glucosidase 4 (A)	ko00500: Starch and sucrose metabolism; ko01100: Metabolic pathways
Turquoise	Solyc01g010310.3	103.992	8.09097	2.8528	93.4307	12.3418	3.87017	69.6464	8.41153	7.2401	78.6979	4.7008	5.11717	K19892 glucan endo-1,3-beta-glucosidase 4 [EC:3.2.1.39] | (RefSeq) glucan endo-1,3-beta-glucosidase 4 (A)	ko00500: Starch and sucrose metabolism; ko01100: Metabolic pathways
Turquoise	Solyc12g017360.2	1.91993	0.104867	0.0771667	0.920333	0.0979667	0.0941667	1.04577	0.0780667	0.0757333	0.843667	0.0325	0.1007	K19892 glucan endo-1,3-beta-glucosidase 4 [EC:3.2.1.39] | (RefSeq) glucan endo-1,3-beta-glucosidase 4 (A)	ko00500: Starch and sucrose metabolism; ko01100: Metabolic pathways
Turquoise	Solyc07g017730.3	1.1101	0.0903	0.0200667	1.1049	0.0827333	0.0244667	0.756467	0.0463667	0.013	0.5397	0.0219667	0	K19893 glucan endo-1,3-beta-glucosidase 5/6 [EC:3.2.1.39] | (RefSeq) glucan endo-1,3-beta-glucosidase 6 (A)	ko00500: Starch and sucrose metabolism; ko01100: Metabolic pathways
Turquoise	Solyc05g012510.3	74.1234	11.4939	0.8425	111.307	26.5714	1.95433	82.5796	14.6179	3.4312	76.1361	11.6722	1.52793	K00688 glycogen phosphorylase [EC:2.4.1.1] | (RefSeq) alpha-1,4 glucan phosphorylase L-2 isozyme, chloroplastic/amyloplastic (A)	ko00500: Starch and sucrose metabolism; ko01100: Metabolic pathways; ko01110: Biosynthesis of secondary metabolites
Turquoise	Solyc12g009300.2	575.794	9.82477	5.54727	733.262	10.2857	6.59083	410.984	7.0668	17.9903	338.837	6.5723	6.8874	K00695 sucrose synthase [EC:2.4.1.13] | (RefSeq) sucrose synthase (A)	ko00500: Starch and sucrose metabolism; ko01100: Metabolic pathways; ko01110: Biosynthesis of secondary metabolites
Turquoise	Solyc07g042520.3	12.7877	0.0638333	0.0581667	1.38223	0.0144	0.0200333	5.81213	0.0154667	0.319067	6.60457	0.0573333	0.0215667	K00695 sucrose synthase [EC:2.4.1.13] | (RefSeq) sucrose synthase-like (A)	ko00500: Starch and sucrose metabolism; ko01100: Metabolic pathways; ko01110: Biosynthesis of secondary metabolites
Turquoise	Solyc03g007290.3	2.75683	0.4403	0.205967	1.2879	0.5195	0.210767	1.73177	0.425867	0.3334	2.40267	0.562367	0.461767	K01087 trehalose 6-phosphate phosphatase [EC:3.1.3.12] | (RefSeq) probable trehalose-phosphate phosphatase 2 (A)	ko00500: Starch and sucrose metabolism; ko01100: Metabolic pathways; ko01110: Biosynthesis of secondary metabolites
Turquoise	Solyc04g054930.3	21.5059	6.99267	4.15793	20.5951	12.805	7.99083	21.6298	7.11637	6.48627	24.3	8.55457	4.48863	K01087 trehalose 6-phosphate phosphatase [EC:3.1.3.12] | (RefSeq) probable trehalose-phosphate phosphatase J (A)	ko00500: Starch and sucrose metabolism; ko01100: Metabolic pathways; ko01110: Biosynthesis of secondary metabolites
Turquoise	Solyc03g083960.3	4.87087	0.442333	0.293833	4.30807	0.978633	0.2773	4.2278	0.8994	0.4875	5.0336	0.7667	0.340767	K01087 trehalose 6-phosphate phosphatase [EC:3.1.3.12] | (RefSeq) trehalose-phosphate phosphatase A (A)	ko00500: Starch and sucrose metabolism; ko01100: Metabolic pathways; ko01110: Biosynthesis of secondary metabolites
Turquoise	Solyc04g078930.3	9.13393	2.67787	2.0277	4.4129	2.5103	1.60557	5.2859	3.1292	1.83963	5.69937	2.5177	2.98967	K01176 alpha-amylase [EC:3.2.1.1] | (RefSeq) alpha-amylase (A)	ko00500: Starch and sucrose metabolism; ko01100: Metabolic pathways; ko01110: Biosynthesis of secondary metabolites
Turquoise	Solyc08g007130.3	5.7976	2.46273	0.9422	4.9599	1.50337	0.4223	5.28557	1.4831	1.67013	6.7769	0.886833	0.9824	K01177 beta-amylase [EC:3.2.1.2] | (RefSeq) beta-amylase 3, chloroplastic-like (A)	ko00500: Starch and sucrose metabolism; ko01100: Metabolic pathways; ko01110: Biosynthesis of secondary metabolites
Turquoise	Solyc08g082860.3	11.5578	4.67647	2.5998	18.7764	3.41537	2.06713	10.5825	2.20567	2.01003	12.1383	1.9941	2.2117	K01194 alpha,alpha-trehalase [EC:3.2.1.28] | (RefSeq) probable trehalase isoform X2 (A)	ko00500: Starch and sucrose metabolism; ko01100: Metabolic pathways; ko01110: Biosynthesis of secondary metabolites
Turquoise	Solyc02g071590.2	7.09007	0.526367	0.385567	2.86683	0.839233	0.784033	4.28573	0.686467	0.6063	4.89233	0.882333	0.376	K16055 trehalose 6-phosphate synthase/phosphatase [EC:2.4.1.15 3.1.3.12] | (RefSeq) alpha,alpha-trehalose-phosphate synthase [UDP-forming] 1-like (A)	ko00500: Starch and sucrose metabolism; ko01100: Metabolic pathways; ko01110: Biosynthesis of secondary metabolites
Turquoise	Solyc02g071593.1	3.69183	0.228167	0.158433	1.26863	0.4211	0.2968	2.61187	0.2232	0.4596	2.6046	0.176133	0.388267	K16055 trehalose 6-phosphate synthase/phosphatase [EC:2.4.1.15 3.1.3.12] | (RefSeq) alpha,alpha-trehalose-phosphate synthase [UDP-forming] 1-like (A)	ko00500: Starch and sucrose metabolism; ko01100: Metabolic pathways; ko01110: Biosynthesis of secondary metabolites
Turquoise	Solyc02g071597.1	1.82217	0.1438	0.0708667	0.912133	0.175633	0.184833	1.44097	0.1378	0.0816333	1.66023	0.147567	0.0844333	K16055 trehalose 6-phosphate synthase/phosphatase [EC:2.4.1.15 3.1.3.12] | (RefSeq) alpha,alpha-trehalose-phosphate synthase [UDP-forming] 1-like (A)	ko00500: Starch and sucrose metabolism; ko01100: Metabolic pathways; ko01110: Biosynthesis of secondary metabolites
Turquoise	Solyc08g076220.3	113.127	20.9526	1.13587	152.078	42.7185	5.1216	117.102	32.4959	5.79323	97.433	17.9755	2.5044	K00855 phosphoribulokinase [EC:2.7.1.19] | (RefSeq) phosphoribulokinase, chloroplastic (A)	ko00710: Carbon fixation by Calvin cycle; ko01100: Metabolic pathways; ko01200: Carbon metabolism
Turquoise	Solyc08g076220.3	113.127	20.9526	1.13587	152.078	42.7185	5.1216	117.102	32.4959	5.79323	97.433	17.9755	2.5044	K00855 phosphoribulokinase [EC:2.7.1.19] | (RefSeq) phosphoribulokinase, chloroplastic (A)	ko00710: Carbon fixation by Calvin cycle; ko01100: Metabolic pathways; ko01200: Carbon metabolism
Turquoise	Solyc05g052600.3	87.5163	38.318	9.49167	116.303	62.4773	24.1312	97.04	49.8546	17.4148	83.0866	38.0433	15.8591	K01100 sedoheptulose-bisphosphatase [EC:3.1.3.37] | (RefSeq) SBPase; chloroplast sedoheptulose-1,7-bisphosphatase (A)	ko00710: Carbon fixation by Calvin cycle; ko01100: Metabolic pathways; ko01200: Carbon metabolism
Turquoise	Solyc05g052600.3	87.5163	38.318	9.49167	116.303	62.4773	24.1312	97.04	49.8546	17.4148	83.0866	38.0433	15.8591	K01100 sedoheptulose-bisphosphatase [EC:3.1.3.37] | (RefSeq) SBPase; chloroplast sedoheptulose-1,7-bisphosphatase (A)	ko00710: Carbon fixation by Calvin cycle; ko01100: Metabolic pathways; ko01200: Carbon metabolism
Turquoise	Solyc04g009030.3	154.256	57.5698	1.62433	225.153	101.343	9.43523	198.155	72.9829	8.85793	130.946	43.9319	4.2729	K05298 glyceraldehyde-3-phosphate dehydrogenase (NADP+) (phosphorylating) [EC:1.2.1.13] | (RefSeq) glyceraldehyde-3-phosphate dehydrogenase A, chloroplastic (A)	ko00710: Carbon fixation by Calvin cycle; ko01100: Metabolic pathways; ko01200: Carbon metabolism
Turquoise	Solyc04g009030.3	154.256	57.5698	1.62433	225.153	101.343	9.43523	198.155	72.9829	8.85793	130.946	43.9319	4.2729	K05298 glyceraldehyde-3-phosphate dehydrogenase (NADP+) (phosphorylating) [EC:1.2.1.13] | (RefSeq) glyceraldehyde-3-phosphate dehydrogenase A, chloroplastic (A)	ko00710: Carbon fixation by Calvin cycle; ko01100: Metabolic pathways; ko01200: Carbon metabolism
Turquoise	Solyc02g020940.3	39.4788	10.728	0.5152	50.5088	13.7657	0.764333	44.5246	11.3444	1.95403	38.7082	5.4279	0.746467	K05298 glyceraldehyde-3-phosphate dehydrogenase (NADP+) (phosphorylating) [EC:1.2.1.13] | (RefSeq) glyceraldehyde-3-phosphate dehydrogenase A, chloroplastic-like (A)	ko00710: Carbon fixation by Calvin cycle; ko01100: Metabolic pathways; ko01200: Carbon metabolism
Turquoise	Solyc02g020940.3	39.4788	10.728	0.5152	50.5088	13.7657	0.764333	44.5246	11.3444	1.95403	38.7082	5.4279	0.746467	K05298 glyceraldehyde-3-phosphate dehydrogenase (NADP+) (phosphorylating) [EC:1.2.1.13] | (RefSeq) glyceraldehyde-3-phosphate dehydrogenase A, chloroplastic-like (A)	ko00710: Carbon fixation by Calvin cycle; ko01100: Metabolic pathways; ko01200: Carbon metabolism
Turquoise	Solyc04g082630.3	165.965	65.5402	2.42187	254.607	115.328	4.06057	218.539	85.709	7.28793	155.881	53.0226	3.5157	K05298 glyceraldehyde-3-phosphate dehydrogenase (NADP+) (phosphorylating) [EC:1.2.1.13] | (RefSeq) glyceraldehyde-3-phosphate dehydrogenase B, chloroplastic (A)	ko00710: Carbon fixation by Calvin cycle; ko01100: Metabolic pathways; ko01200: Carbon metabolism
Turquoise	Solyc04g082630.3	165.965	65.5402	2.42187	254.607	115.328	4.06057	218.539	85.709	7.28793	155.881	53.0226	3.5157	K05298 glyceraldehyde-3-phosphate dehydrogenase (NADP+) (phosphorylating) [EC:1.2.1.13] | (RefSeq) glyceraldehyde-3-phosphate dehydrogenase B, chloroplastic (A)	ko00710: Carbon fixation by Calvin cycle; ko01100: Metabolic pathways; ko01200: Carbon metabolism
Turquoise	Solyc12g094640.2	4.8878	0.406633	0.219367	7.5929	0.3859	0.0444667	7.01123	0.219667	0.251	5.52743	0.072	0.5152	K05298 glyceraldehyde-3-phosphate dehydrogenase (NADP+) (phosphorylating) [EC:1.2.1.13] | (RefSeq) glyceraldehyde-3-phosphate dehydrogenase B, chloroplastic-like (A)	ko00710: Carbon fixation by Calvin cycle; ko01100: Metabolic pathways; ko01200: Carbon metabolism
Turquoise	Solyc12g094640.2	4.8878	0.406633	0.219367	7.5929	0.3859	0.0444667	7.01123	0.219667	0.251	5.52743	0.072	0.5152	K05298 glyceraldehyde-3-phosphate dehydrogenase (NADP+) (phosphorylating) [EC:1.2.1.13] | (RefSeq) glyceraldehyde-3-phosphate dehydrogenase B, chloroplastic-like (A)	ko00710: Carbon fixation by Calvin cycle; ko01100: Metabolic pathways; ko01200: Carbon metabolism
